# Supplementary material for: Postoperative Atrial Fibrillation After Coronary Artery Bypass Grafting—Clinical, Demographic, and Intraoperative Predictors: A Multicenter Observational Study
Source: Healthcare (Basel). 2026 Mar 9;14(5):690. doi: 10.3390/healthcare14050690 (PMC12985182; doi:10.3390/healthcare14050690)
Supplement: Supplementary file 1 [file healthcare-14-00690-s001.zip]

Archive with 1 entries (1 files):
- healthcare-4140355-supplementary.pdf
